# Supplementary material for: The Relative Contribution of Glycine–GABA Cotransmission in the Core of the Respiratory Network
Source: Int J Mol Sci. 2024 Mar 8;25(6):3128. doi: 10.3390/ijms25063128 (PMC10970536; doi:10.3390/ijms25063128)
Supplement: Supplementary file 1 [file ijms-25-03128-s001.zip]

Archive with 1 entries (1 files):
- ijms-2894977-supplementary.pdf
